# Supplementary material for: Standardised Outcome Reporting for the Nutrition Management of Complex Chronic Disease: A Rapid Review
Source: Nutrients. 2021 Sep 26;13(10):3388. doi: 10.3390/nu13103388 (PMC8538850; doi:10.3390/nu13103388)
Supplement: Supplementary file 1 [file nutrients-13-03388-s001.zip]

Archive with 1 entries (1 files):
- nutrients-1380292-supplementary.pdf
